# Supplementary material for: Increased Otoferlin Expression in B Cells Is Associated with Muscle Weakness in Untreated Juvenile Dermatomyositis: A Pilot Study
Source: Int J Mol Sci. 2023 Jun 23;24(13):10553. doi: 10.3390/ijms241310553 (PMC10341737; doi:10.3390/ijms241310553)
Supplement: Supplementary file 1 [file ijms-24-10553-s001.zip]

Archive with 1 entries (1 files):
- ijms-2404852-supplementary.pdf
